# Supplementary material for: Global Distribution and Diversity of Haloarchaeal pL6-Family Plasmids
Source: Genes (Basel). 2024 Aug 26;15(9):1123. doi: 10.3390/genes15091123 (PMC11431627; doi:10.3390/genes15091123)
Supplement: Supplementary file 1 [file genes-15-01123-s001.zip]

Archive with 11 entries (11 files):
- Figures_S3-S7.pdf
- Figures_S8_A-C.pdf
- Figures_S9-S10.pdf
- Figure_S1_pA-pO_v9.pdf
- Figure_S2_pA-pI.pdf
- Supplementary text S1.pdf
- Table_S1_reads_v33.pdf
- Table_S2_coverage_v33.pdf
- Table_S3_tetramers_v33.pdf
- Table_S4_accessories_v3.xlsx
- Table_S5_spacers_v2.xlsx
